# Supplementary material for: A Novel Mutation in GP1BB Reveals the Role of the Cytoplasmic Domain of GPIbβ in the Pathophysiology of Bernard-Soulier Syndrome and GPIb-IX Complex Assembly
Source: Int J Mol Sci. 2021 Sep 22;22(19):10190. doi: 10.3390/ijms221910190 (PMC8508601; doi:10.3390/ijms221910190)
Supplement: Supplementary file 1 [file ijms-22-10190-s001.zip]

Archive with 1 entries (1 files):
- ijms-1367598-supplementary.pdf
